# Supplementary material for: Selective Role of TNFα and IL10 in Regulation of Barrier Properties of the Colon in DMH-Induced Tumor and Healthy Rats
Source: Int J Mol Sci. 2022 Dec 9;23(24):15610. doi: 10.3390/ijms232415610 (PMC9779473; doi:10.3390/ijms232415610)
Supplement: Supplementary file 1 [file ijms-23-15610-s001.zip]

Archive with 1 entries (1 files):
- ijms-2031339-supplementary.pdf
